# Supplementary material for: The Unfolded Protein Response Is a Major Driver of LCN2 Expression in BCR–ABL- and JAK2V617F-Positive MPN
Source: Cancers (Basel). 2021 Aug 21;13(16):4210. doi: 10.3390/cancers13164210 (PMC8391615; doi:10.3390/cancers13164210)
Supplement: Supplementary file 1 [file cancers-13-04210-s001.zip]

Archive with 2 entries (2 files):
- cancers-1268224-Data S1.pdf
- cancers-1268224-Suppl.pdf
